# Supplementary material for: The common redstart as a suitable model to study cuckoo-host coevolution in a unique ecological context
Source: BMC Evol Biol. 2016 Nov 25;16:255. doi: 10.1186/s12862-016-0835-5 (PMC5124271; doi:10.1186/s12862-016-0835-5)
Supplement: Additional file 2: — Raw dataset used in this study. (XLSX 43 kb) [file 12862_2016_835_MOESM2_ESM.xlsx]

## Sheet: parasitismRate_researchEffort
year	parasitismRate	nestBoxesChecked	parasitismEvents
2006	32.3	177	12
2007	38.2	177	19
2008	31.4	177	11
2009	33.3	177	10
2010	50	177	18
2011	25.9	114	7
2012	26.3	268	15
2013	16.9	268	13
2014	27.6	337	30
2015	32.9	370	30
2016	47.4	319	48

## Sheet: lengthOfIncubationPeriod
nest	year	periodCuckoo	periodFirstRedstart
6	2016	14	14
11	2016	13	13
33	2016	12	15
H21	2016	15	16
H34	2016	14	15
JA14	2016	11	13
JF26	2016	14	13
JT34	2016	15	14
OH16	2016	15	16
OH6	2016	13	14
OH7	2016	13	14
X39	2016	14	15
OX26	2015	12	11
OX31	2015	12	12
JA11	2015	13	14
JA17	2015	11	12
Z8	2015	13	13
JT28	2015	14	14
JF2	2015	13	13
JF14	2015	13	14
JF30B_2nd	2015	14	14
JL43	2015	13	13
1	2014	13	14
11	2014	16	16
18	2014	13	14
29	2014	14	14
43	2014	12	13
X1	2014	12	14
H19	2014	14	12
JT2	2014	12	13
JT21	2014	14	14
JT26	2014	12	13
JT30	2014	12	14
10B	2013	14	14
42A	2013	14	13
H21	2013	12	12
JA5	2013	12	13
JF13	2013	13	14
JF21	2013	11	11
16A	2012	12	13
36A	2012	13	15
JA5	2012	15	13
JF4	2012	14	15
JF5	2012	15	14
JF6	2012	14	15
JF11	2012	13	14
JF17	2012	15	15
JF26	2012	13	13
JF28	2012	14	15
JT23	2012	13	13
JT30	2012	13	15

## Sheet: eggExp_effectOfFlushing
nest	eggType	response	responsePooled	adultPresent
JT7	BlueModel	accepted	0	1
JT32	BlueModel	accepted	0	0
X24	BlueModel	accepted	0	1
JF2	BlueModel	accepted	0	0
JT34	BlueModel	accepted	0	0
JA16	BlueModel	accepted	0	1
JT36	BlueModel	accepted	0	1
JT12	BlueModel	accepted	0	0
7	BlueModel	ejected	1	0
JT23	BlueModel	ejected	1	1
JF22	BlueModel	deserted	1	0
JT28	BlueModel	deserted	1	1
X24	SpottedModel	accepted	0	0
JA16	SpottedModel	accepted	0	1
JF26	SpottedModel	accepted	0	1
H1	SpottedModel	accepted	0	1
H38	SpottedModel	accepted	0	0
JA14	SpottedModel	accepted	0	1
JA3	SpottedModel	ejected	1	0
JA19	SpottedModel	ejected	1	0
JT9	SpottedModel	ejected	1	0
JF25	SpottedModel	ejected	1	1
JB3	SpottedModel	ejected	1	1
JB12	SpottedModel	ejected	1	0
JF24	SpottedModel	deserted	1	0
JF25	ImmaculateModel	accepted	0	0
11	ImmaculateModel	accepted	0	1
JF16	ImmaculateModel	accepted	0	0
JT32	ImmaculateModel	accepted	0	1
JA3	ImmaculateModel	accepted	0	1
JA14	ImmaculateModel	ejected	1	0
49	ImmaculateModel	ejected	1	0
011_II	blueGreatTitEgg	ejected	1	0
2	blueGreatTitEgg	ejected	1	1
13	blueGreatTitEgg	ejected	1	0
014_II	blueGreatTitEgg	ejected	1	1
015_II	blueGreatTitEgg	ejected	1	1
007_II	blueGreatTitEgg	ejected	1	0
17	blueGreatTitEgg	ejected	1	1
018_II	blueGreatTitEgg	accepted	0	1
19	blueGreatTitEgg	ejected	1	1
23	blueGreatTitEgg	accepted	0	0
35	blueGreatTitEgg	accepted	0	1
36	blueGreatTitEgg	ejected	1	1
118	blueGreatTitEgg	ejected	1	1
119	blueGreatTitEgg	ejected	1	1
116	blueGreatTitEgg	ejected	1	1
106	blueGreatTitEgg	ejected	1	1
108	blueGreatTitEgg	ejected	1	1
110	blueGreatTitEgg	ejected	1	1
112	blueGreatTitEgg	ejected	1	1
114	blueGreatTitEgg	accepted	0	1
140	blueGreatTitEgg	accepted	0	0
218	blueGreatTitEgg	ejected	1	1
217	blueGreatTitEgg	ejected	1	1
206	blueGreatTitEgg	ejected	1	1
220	blueGreatTitEgg	accepted	0	1

## Sheet: eggExp_review_Table6
treatment	eggType	locality	parasitismRate	n	Ejected	Deserted	Rejected	Reference
Natural_cuckoo_eggs	non-manipulated	Finland_NW	31	46	0	6	6	Thomson_et_al._2016
Natural_cuckoo_eggs	non-manipulated	Finland_E	21	54	0	7	7	Rutila_et_al._2002
Natural_cuckoo_eggs	non-manipulated	Finland_SE	33	43	0	8	8	own_data
Natural_cuckoo_eggs	non-manipulated	Finland_C	44	187	0	7	7	Lagerström_1983
Natural_cuckoo_eggs	non-manipulated	Czech_Republic	31	62	0	6	6	Capek_1986
Natural_cuckoo_eggs	cross-fostered	Finland_NW	31	16	0	0	0	Thomson_et_al._2016
Natural_cuckoo_eggs	cross-fostered	Finland_SE	33	73	0	1	1	own_data
Conspecific_eggs	conspecific	Finland_SE	33	14	0	0	0	own_data
Mimetic_models	Redstart-cuckoo_type	Finland_NW	31	16	0	0	0	Thomson_et_al._2016
Mimetic_models	Redstart-cuckoo_type	Finland_NC	0	9	1	3	4	Rutila_et_al._2006
Mimetic_models	Redstart-cuckoo_type	Finland_E	21	26	1	1	2	Rutila_et_al._2002
Mimetic_models	Redstart-cuckoo_type	Finland_E	17	29	1	1	2	Rutila_et_al._2006
Mimetic_models	Redstart-cuckoo_type	Great_Britain	0	1	0	0	0	Davies_and_Brooke_1989
Mimetic_models	Cowbird_blue	Finland_SE	33	12	2	2	4	Dinets_et_al._2015
Non-mimetic_models	Brambling-cuckoo	Finland_NW	31	41	2	3	5	Thomson_et_al._2016
Non-mimetic_models	Brambling-cuckoo	Finland_NC	0	14	2	5	7	Rutila_et_al._2006
Non-mimetic_models	Brambling-cuckoo	Finland_E	21	27	11	1	12	Rutila_et_al._2002
Non-mimetic_models	Brambling-cuckoo	Finland_E	17	37	12	2	14	Rutila_et_al._2006
Non-mimetic_models	Meadow_pipit-cuckoo	Norway_C	0	5	0	1	1	Moksnes_et_al._1991
Non-mimetic_models	Meadow_pipit-cuckoo	Great_Britain	0	4	0	0	0	Davies_and_Brooke_1989
Non-mimetic_models	Pied_wagtail-cuckoo	Great_Britain	0	4	2	0	2	Davies_and_Brooke_1989
Non-mimetic_models	Cowbird_spotted	Finland_SE	33	13	6	1	7	Dinets_et_al._2015
Non-mimetic_models	Cowbird_immaculate	Finland_SE	33	7	2	0	2	Dinets_et_al._2015
Non-mimetic_natural_eggs	Black_complete	Finland_SE	33	22	10	2	12	Hauber_et_al._2014
Non-mimetic_natural_eggs	Black_spots	Finland_SE	33	17	0	1	1	Hauber_et_al._2014
Non-mimetic_natural_eggs	Blue_complete	Czech_Republic	0	25	19	0	19	own_data
Non-mimetic_natural_eggs	Great_tit	Finland_SW	0	7	4	0	4	von_Haartman_1981
Non-mimetic_natural_eggs	Various_species	Finland_SW	0	6	0	0	0	von_Haartman_1976
Non-mimetic_natural_eggs	Various_species	Finland_N	0	35	11	0	11	Järvinen_1984

## Sheet: layingDate_Additional file 1
nest	year	ordinalDateParasitized	redstartUpperQuartile	parasitismRate	dateParasitizedRain	dateParasitizedTemp
11	2016	149	161	47.4	0	14.3
13	2016	162	161	47.4	1.4	10.8
19	2016	146	161	47.4	7.8	14.1
21	2016	157	161	47.4	0	8.6
33	2016	164	161	47.4	0	12.7
H21	2016	148	161	47.4	0	11.5
H33	2016	141	161	47.4	5.8	12.2
H34	2016	158	161	47.4	0	12.6
JF7	2016	159	161	47.4	11.4	11.3
JF17	2016	165	161	47.4	0	15.2
JF25	2016	143	161	47.4	0	16.2
JL81	2016	149	161	47.4	0	14.3
JL33	2016	159	161	47.4	11.4	11.3
JL84	2016	146	161	47.4	7.8	14.1
JL86	2016	156	161	47.4	2.7	9.2
JT17	2016	162	161	47.4	1.4	10.8
JT28_II	2016	176	161	47.4	0	18
JT34	2016	167	161	47.4	26.2	18.4
JT9	2016	155	161	47.4	0.4	12.3
JV14	2016	159	161	47.4	11.4	11.3
JV15	2016	155	161	47.4	0.4	12.3
JV25	2016	157	161	47.4	0	8.6
JV27	2016	169	161	47.4	13.6	15.3
JV29	2016	135	161	47.4	0	16.4
JV33	2016	142	161	47.4	0	13.8
JV38	2016	168	161	47.4	7.3	17.7
N1	2016	145	161	47.4	3.3	18.9
N12	2016	149	161	47.4	0	14.3
N12_II	2016	174	161	47.4	4.5	17.6
N8	2016	164	161	47.4	0	12.7
N8_II	2016	166	161	47.4	0	17.2
N9	2016	150	161	47.4	0	18.6
NV18	2016	162	161	47.4	1.4	10.8
O56_II	2016	177	161	47.4	0	20.2
OH102	2016	162	161	47.4	1.4	10.8
OH16	2016	156	161	47.4	2.7	9.2
OH16_II	2016	154	161	47.4	2.1	19.2
OH28	2016	145	161	47.4	3.3	18.9
OH6	2016	174	161	47.4	4.5	17.6
OH7	2016	153	161	47.4	0	19.8
OX26	2016	142	161	47.4	0	13.8
OX26_II	2016	145	161	47.4	3.3	18.9
T65	2016	149	161	47.4	0	14.3
T79	2016	149	161	47.4	0	14.3
X33	2016	148	161	47.4	0	11.5
X39	2016	145	161	47.4	3.3	18.9
Z2	2016	150	161	47.4	0	18.6
41_2nd	2015	183	163	32.9	0	16.9
46	2015	149	163	32.9	0	13.1
49	2015	159	163	32.9	5.6	12.4
OX26	2015	179	163	32.9	0	14.9
OX31	2015	178	163	32.9	0.9	12.6
H22	2015	171	163	32.9	0	16.9
H22_II	2015	174	163	32.9	9.1	15.7
N8	2015	171	163	32.9	0	16.9
N8_II	2015	172	163	32.9	0	16.5
JA11	2015	163	163	32.9	0	11.6
JA17	2015	171	163	32.9	0	16.9
Z6	2015	163	163	32.9	0	11.6
Z8	2015	165	163	32.9	4.7	13.4
JT3	2015	171	163	32.9	0	16.9
JT22	2015	184	163	32.9	0	23.3
JT24	2015	167	163	32.9	2.1	9.2
JT24_II	2015	167	163	32.9	0	16.9
JT28	2015	167	163	32.9	2.1	9.2
JT31	2015	149	163	32.9	0	13.1
JF25	2015	149	163	32.9	0	13.1
JL34	2015	147	163	32.9	0	13.4
JL43	2015	147	163	32.9	0	13.4
JL57	2015	184	163	32.9	0	23.3
JL58	2015	156	163	32.9	0	12.4
JL80	2015	169	163	32.9	7.7	10
JV9	2015	173	163	32.9	6.4	17.6
JV10	2015	177	163	32.9	0	13.5
JV12	2015	163	163	32.9	0	11.6
JV13	2015	152	163	32.9	0	13.2
JL28	2015	181	163	32.9	0	16.4
14	2014	173	160	27.6	0	10.3
15	2014	168	160	27.6	4.9	5.9
16	2014	154	160	27.6	1.2	14.1
44	2014	150	160	27.6	0	11.9
44_II	2014	151	160	27.6	0	12.5
46	2014	157	160	27.6	2.4	22.6
46_II	2014	160	160	27.6	3.1	17
49	2014	143	160	27.6	0	20.7
X24	2014	145	160	27.6	6	20.4
X25	2014	162	160	27.6	0	15.1
X27	2014	154	160	27.6	1.2	14.1
H19	2014	173	160	27.6	0	10.3
H50	2014	175	160	27.6	2.1	11.7
H24	2014	166	160	27.6	3.3	12.1
H4	2014	171	160	27.6	2.5	11.8
JF4	2014	166	160	27.6	3.3	12.1
JF14_2nd	2014	178	160	27.6	0	11.5
JF19	2014	188	160	27.6	0	20.8
JLX16	2014	144	160	27.6	0	22.5
JLX18	2014	144	160	27.6	0	22.5
JLX29	2014	159	160	27.6	0.1	16.3
JLX30	2014	167	160	27.6	10.8	12.8
JLX33	2014	144	160	27.6	0	22.5
JLX38	2014	154	160	27.6	1.2	14.1
JLX40	2014	158	160	27.6	1.8	18.2
JLX52	2014	161	160	27.6	0	13.1
JLX57	2014	164	160	27.6	0.1	14.3
JLXX	2014	167	160	27.6	10.8	12.8
JLX50	2014	169	160	27.6	0.3	9.2
3A	2013	149	163	16.9	0	18.5
14A	2013	139	163	16.9	0	15.1
31A	2013	172	163	16.9	0	18.6
32A	2013	141	163	16.9	0	13.9
35A	2013	145	163	16.9	0	14.8
42A	2013	183	163	16.9	0	16.4
H36	2013	167	163	16.9	3.5	13.5
H71	2013	166	163	16.9	2.8	14.6
H71_II	2013	167	163	16.9	3.5	13.5
JA5	2013	151	163	16.9	3.9	17.8
JA9	2013	149	163	16.9	0	18.5
JA15	2013	153	163	16.9	0	21.6
T31	2013	163	163	16.9	3.7	12.4
7A	2012	174	161.5	26.3	2	16.2
16A	2012	171	161.5	26.3	0	12.8
18A	2012	165	161.5	26.3	0	17.8
36A	2012	143	161.5	26.3	0	10.9
42A	2012	140	161.5	26.3	0	13.5
H31	2012	155	161.5	26.3	0.2	10.7
JA2	2012	161	161.5	26.3	1.1	13.3
JA5	2012	156	161.5	26.3	0	11.3
JF2	2012	162	161.5	26.3	16.8	13.7
JF23	2012	169	161.5	26.3	0	16.3
JF26	2012	178	161.5	26.3	0	15.7
JF30	2012	165	161.5	26.3	0	17.8
JT23	2012	178	161.5	26.3	0	15.7
T83	2012	167	161.5	26.3	0	18.3
T41	2012	156	161.5	26.3	0	11.3
T41	2010	158	153.5	50	0	11.3
T48	2010	172	153.5	50	0.2	13
51	2010	164	153.5	50	0.8	12.3
T82	2010	156	153.5	50	0	9.8
18A	2010	141	153.5	50	3.9	20.1
18A_II	2010	142	153.5	50	0	15.4
44A	2010	144	153.5	50	0.9	9.8
48A	2010	144	153.5	50	0	13.2
48A_II	2010	145	153.5	50	0.2	9.5
7A	2010	159	153.5	50	0	11.7
H16	2010	150	153.5	50	1.8	10.2
H29	2010	157	153.5	50	0.6	11.4
H34	2010	153	153.5	50	0	9.8
H50	2010	156	153.5	50	0	9.8
H77	2010	153	153.5	50	0.1	13.2
R11	2010	153	153.5	50	0.6	11.4
R15	2010	151	153.5	50	0	12.7
R23	2010	150	153.5	50	1.3	13.3
33	2009	164	150.5	33.3	7	18.6
T52	2009	151	150.5	33.3	0	21
28A	2009	150	150.5	33.3	0	18
39A	2009	150	150.5	33.3	0	18
42A	2009	148	150.5	33.3	0	12.6
42A_II	2009	149	150.5	33.3	0	13.1
45A	2009	146	150.5	33.3	0.1	16.1
45A_II	2009	147	150.5	33.3	0.5	15.7
50A	2009	162	150.5	33.3	0	16.4
H26	2009	147	150.5	33.3	0.5	15.7
T20	2008	176	145	31.4	0.2	11.5
T23	2008	175	145	31.4	5.7	13.6
T24	2008	160	145	31.4	10.7	9.9
T42	2008	148	145	31.4	0	11.9
18A	2008	149	145	31.4	0.1	15.4
H28	2008	166	145	31.4	2.5	11.7
H3	2008	143	145	31.4	0	8.7
H34	2008	164	145	31.4	2.5	10.9
H6	2008	153	145	31.4	3.8	13.3
H7	2008	148	145	31.4	0	11.9
R34	2008	164	145	31.4	2.5	10.9
T52	2007	141	147	38.2	1.1	15.3
T52_II	2007	142	147	38.2	9.7	11.6
28A	2007	139	147	38.2	0	14.4
50A	2007	144	147	38.2	6.2	11.3
7B	2007	140	147	38.2	0	14.3
9A	2007	156	147	38.2	0	18.4
H16	2007	159	147	38.2	0	19.4
H22	2007	145	147	38.2	6.9	12.2
H24	2007	141	147	38.2	1.1	15.3
H28	2007	141	147	38.2	1.1	15.3
H28_II	2007	142	147	38.2	9.7	11.6
H3	2007	143	147	38.2	0	16.1
H3_II	2007	144	147	38.2	6.2	11.3
H46	2006	149	147	32.3	0	10.8
H7	2006	154	147	32.3	6	10.8
H9	2006	145	147	32.3	0.4	10.2
R12	2006	148	147	32.3	0	10.9
R17	2006	151	147	32.3	0.1	11.6
T41	2006	148	147	32.3	0	10.9

## Sheet: hatchSuccess_Additional file 1
nest	year	ordinalDateParasitized	cuckooHatched	eggRain	eggTemp
6	2016	159	1	4.2	16.7
11	2016	146	1	1.7	12.8
13	2016	156	1	NA	NA
33	2016	161	1	5	17.4
H21	2016	143	1	1.4	13.4
H25	2016	152	1	5.7	12.9
H33_II	2016	161	1	5	17.3
H34	2016	154	1	5.1	13
JA14	2016	145	1	2	12.5
JF7	2016	155	0	4.7	13.6
JF17	2016	163	0	2.8	17.4
JL81	2016	146	0	1.7	12.2
JL33	2016	157	0	4.3	15.6
JL84	2016	144	1	1.5	13.5
JL86	2016	154	0	5.1	13.2
JT17	2016	152	1	4.8	12.6
JT34	2016	166	1	1.1	18.1
JV33	2016	141	1	1.1	14.7
N1	2016	144	1	1.6	13.5
N8	2016	164	1	2.8	17.2
N9	2016	149	1	1.7	11.7
OH16	2016	154	1	4.7	13.2
OH6	2016	171	1	6.9	17.5
OH7	2016	152	1	4	12.1
X39	2016	139	1	1.3	15.7
Z2_II	2016	163	0	3.2	17.2
OX26	2015	177	1	1.4	16
OX31	2015	174	1	1.2	16.7
N8	2015	167	1	0.9	16.3
Y2	2015	159	0	2	14.2
JA11	2015	156	1	2.5	14
JA17	2015	170	1	0.1	16.5
Z8	2015	158	1	2.5	14
JT28	2015	164	1	1.3	16.1
JF11	2015	151	1	1.2	12.4
JF14	2015	144	1	1	12.6
JF16	2015	147	1	1.4	12.5
JF24	2015	146	0	1.3	12.9
JF30B_2nd	2015	180	1	4.1	14.9
JL34	2015	141	1	1	13
JL43	2015	142	1	1	12.8
JL28	2015	143	1	1.6	12.7
1	2014	152	1	2.3	13.2
11	2014	144	1	0.6	16
29	2014	145	1	0.6	16.3
33	2014	145	1	0.8	15.8
35	2014	153	1	2.4	12.8
43	2014	154	1	2.7	11.6
X1	2014	149	1	2.2	14.5
X3	2014	160	0	2.9	10.5
X17	2014	150	0	2.1	13.4
X33	2014	160	1	2.6	10.6
H19	2014	174	1	3	15.8
H50	2014	173	0	3	15.5
H24	2014	159	0	2.7	10.7
JA2	2014	161	1	2.7	10.5
JA7	2014	156	1	2.7	11.1
JA11	2014	149	0	2.2	14.5
JF14_2nd	2014	176	1	NA	NA
JF19	2014	183	0	0.2	19.6
JT2	2014	151	1	2.1	13.4
JT21	2014	154	1	2.5	11.5
JT26	2014	151	1	2.2	14.5
JT30	2014	151	1	2.4	12.8
10B	2013	138	1	0.3	19
33A	2013	151	0	2.3	15.1
42A	2013	180	1	0.3	18.3
H36	2013	169	1	7	20.5
H21	2013	152	1	2.6	14.9
JA9	2013	143	1	1.4	18.1
JF1	2013	175	1	3.1	18.6
JF4_2nd	2013	166	1	7.6	20.4
JT14	2013	144	1	1.8	17.8
JT16B	2013	150	0	2.3	15.1
JT32	2013	155	0	1.4	15.9
16A	2012	168	1	2	15.1
36A	2012	140	1	1.9	11.5
43A	2012	161	1	2	14.4
H34	2012	166	0	1.7	15.8
JF2	2012	159	1	2	15.2
JF4	2012	152	1	2.5	14.9
JF6	2012	171	1	1	17.4
JF11	2012	141	1	1.9	11.6
JF17	2012	143	1	2.7	11.7
JF26	2012	172	1	1	17.4
JF28	2012	143	1	2.8	11.6
JF30	2012	161	1	2	14.8
JT6	2012	153	1	2.5	15.1
JT23	2012	176	1	1.9	18.4
JT28	2012	139	0	1.8	11.8
JT30	2012	153	1	2.7	15.1
T19	2012	154	1	2.5	15.2
T48B	2012	158	1	2	15.2

## Sheet: fledgSuccess_Additional file 1
nest	year	speciesNestling	ordinalFEGdate	cuckooFledging	nestlingRain	nestlingTemp
6	2016	cuckoo	159	1	5.5	16.4
11	2016	cuckoo	146	1	3.3	16.8
33	2016	cuckoo	161	1	5.7	16.2
H21	2016	cuckoo	143	1	3.5	16.3
H25	2016	cuckoo	152	1	4.5	16.6
H33_II	2016	cuckoo	161	1	5.6	16.1
H34	2016	cuckoo	154	1	4.4	16.7
JA14	2016	cuckoo	145	1	3.2	16.5
JL84	2016	mixed	144	1	3.5	16.3
JT17	2016	mixed	152	1	4.5	16.6
JT34	2016	cuckoo	166	1	4.7	16.1
N1	2016	mixed	144	1	3.3	16.4
N8	2016	cuckoo	164	1	4.4	16.3
N9	2016	cuckoo	149	1	5.7	17.5
OH16	2016	cuckoo	154	1	4.8	16.8
OH6	2016	cuckoo	171	1	1.5	16.7
OH7	2016	mixed	152	1	4.7	16.5
OX26	2015	cuckoo	177	0	4.7	14.9
OX31	2015	cuckoo	174	1	4.8	15
N8	2015	cuckoo	167	1	3.8	15.5
JA17	2015	cuckoo	170	1	3.6	15.5
Z8	2015	cuckoo	158	1	1.4	15.4
JF11	2015	cuckoo	151	1	1.4	15.4
JF14	2015	mixed	144	1	1.5	14.2
JF16	2015	cuckoo	147	1	1.4	15.2
JF30B_2nd	2015	mixed	180	1	4.3	15.5
JL34	2015	cuckoo	141	1	1.7	13.8
JL43	2015	cuckoo	142	1	1.6	13.7
JL28	2015	mixed	143	1	1.1	16.3
1	2014	cuckoo	152	1	2.2	15
11	2014	cuckoo	144	1	3.3	12.3
29	2014	cuckoo	145	1	3.6	11.7
33	2014	cuckoo	145	1	3.9	11.4
35	2014	cuckoo	153	1	3	13.3
43	2014	cuckoo	154	1	2.1	14.5
X1	2014	cuckoo	149	1	3.2	11.9
X33	2014	cuckoo	160	1	2.1	17.2
H19	2014	cuckoo	174	0	0.2	20.6
JA2	2014	cuckoo	161	1	2.1	17.6
JA7	2014	mixed	156	1	1.6	17
JF14_2nd	2014	cuckoo	176	1	0.2	21
JT21	2014	cuckoo	154	1	2.2	14.7
JT26	2014	cuckoo	151	1	3.2	11.9
JT30	2014	cuckoo	151	1	2.7	13.7
10B	2013	cuckoo	138	1	1.7	17.3
H36	2013	cuckoo	169	1	1	17.3
H21	2013	mixed	152	0	5.8	19.8
JA9	2013	cuckoo	143	1	5.6	17.9
JF1	2013	cuckoo	175	1	1	17.3
JF4_2nd	2013	mixed	166	0	0.7	17.5
JT14	2013	cuckoo	144	1	5	18.4
16A	2012	cuckoo	168	1	6.7	16.9
36A	2012	cuckoo	140	1	2.4	15
43A	2012	mixed	161	1	5.3	17.2
JF2	2012	mixed	159	1	4.8	16.9
JF4	2012	cuckoo	152	1	1.4	16.1
JF6	2012	cuckoo	171	1	7.7	16.4
JF11	2012	cuckoo	141	1	2.4	14.7
JF17	2012	cuckoo	143	1	1.8	15.4
JF26	2012	mixed	172	0	11.4	15.8
JF28	2012	cuckoo	143	1	2.3	14.8
JF30	2012	cuckoo	161	1	6.3	16.6
JT6	2012	mixed	153	1	2.3	16.5
JT30	2012	mixed	153	1	1.6	16.6
T19	2012	cuckoo	154	1	1.3	16.7
T48B	2012	cuckoo	158	1	4.8	16.9
